# Supplementary material for: MyKid’sNutrition mobile application trial: a randomized controlled trial to promote mothers’ nutritional knowledge and nutritional status of preschool children with undernutrition—a study protocol
Source: Trials. 2023 Aug 19;24:544. doi: 10.1186/s13063-023-07503-w (PMC10439575; doi:10.1186/s13063-023-07503-w)
Supplement: Supplementary file 1 — Additional file 1: Supplementary material 1. Spirit Checklist; Supplementary material 2. User-manual of MyKid’sNutrition app. [file 13063_2023_7503_MOESM1_ESM.zip]

Archive with 2 entries (2 files):
- Supplementary Material 1.docx
- Supplementary Material 2.pdf
